# Supplementary material for: Mobile Robot Localization Based on the PSO Algorithm with Local Minima Avoiding the Fitness Function
Source: Sensors (Basel). 2025 Oct 10;25(20):6283. doi: 10.3390/s25206283 (PMC12567416; doi:10.3390/s25206283)
Supplement: Supplementary file 1 [file sensors-25-06283-s001.zip]

Archive with 1 entries (1 files):
- sensors-3853128-supplementary.mp4
